# Supplementary material for: Non-Targeted Metabolomics Investigation of a Sub-Chronic Variable Stress Model Unveils Sex-Dependent Metabolic Differences Induced by Stress
Source: Int J Mol Sci. 2024 Feb 19;25(4):2443. doi: 10.3390/ijms25042443 (PMC10889542; doi:10.3390/ijms25042443)
Supplement: Supplementary file 1 [file ijms-25-02443-s001.zip]

Archive with 1 entries (1 files):
- ijms-2871026-supplementary.pdf
